# Supplementary material for: A Novel Cargo Delivery System‐AnCar‐ExoLaIMTS Ameliorates Arthritis via Specifically Targeting Pro‐Inflammatory Macrophages
Source: Adv Sci (Weinh). 2023 Dec 11;11(7):2306143. doi: 10.1002/advs.202306143 (PMC10870055; doi:10.1002/advs.202306143)
Supplement: Supplementary file 2 — Supporting Information [file ADVS-11-2306143-s003.xlsx]

## Sheet: Sheet1
Description	Scientific Name	Max Score	Total Score	Query Cover	E value	Per. ident	Acc. Len	Accession
RecName: Full=Obscurin; AltName: Full=Obscurin-RhoGEF; AltName: Full=Obscurin-myosin light chain kinase; Short=Obscurin-MLCK [Mus musculus]	Mus musculus	22.3	64.1	1	15	100	8886	A2AAJ9.3
obscurin [Mus caroli]	Mus caroli	22.3	64.1	1	15	100	8407	XP_029339028.1
LOW QUALITY PROTEIN: obscurin [Mus pahari]	Mus pahari	22.3	63.6	1	15	100	8326	XP_029401523.1
obscurin isoform 1 [Mus musculus]	Mus musculus	22.3	64.1	1	15	100	8032	NP_001164983.2
obscurin isoform 2 [Mus musculus]	Mus musculus	22.3	49.4	1	15	100	7496	NP_954603.3
AT hook containing transcription factor 1, isoform CRA_b [Mus musculus]	Mus musculus	19.7	19.7	0.85	127	100	2282	EDL13164.1
protein ELYS [Mus musculus]	Mus musculus	19.7	19.7	0.85	127	100	2243	NP_080651.2
transcription factor ELYS [Mus musculus]	Mus musculus	19.7	19.7	0.85	127	100	2243	BAB78517.1
AT hook containing transcription factor 1, isoform CRA_a [Mus musculus]	Mus musculus	19.7	19.7	0.85	127	100	2184	EDL13163.1
zinc finger SWIM domain-containing protein 8 isoform X1 [Mus caroli]	Mus caroli	19.7	31.4	1	127	85.71	1903	XP_021036930.1
zinc finger SWIM domain-containing protein 8 isoform X2 [Mus caroli]	Mus caroli	19.7	31.4	1	127	85.71	1896	XP_021036931.1
zinc finger SWIM domain-containing protein 8 isoform X3 [Mus caroli]	Mus caroli	19.7	31.4	1	127	85.71	1895	XP_021036932.1
TPA: mini-chromosome maintenance deficient 9 [Mus musculus]	Mus musculus	19.7	33.9	0.85	127	100	1290	CAJ70649.1
rab11 family-interacting protein 1 isoform X1 [Mus caroli]	Mus caroli	19.7	36.9	1	127	100	1161	XP_021025565.1
potassium channel subfamily T member 1 isoform X16 [Mus musculus]	Mus musculus	19.7	19.7	1	127	85.71	1134	XP_017172687.1
DNA helicase MCM9 [Mus musculus]	Mus musculus	19.7	19.7	0.85	127	100	1134	NP_082106.3
DNA helicase MCM9 isoform X1 [Mus pahari]	Mus pahari	19.7	19.7	0.85	127	100	1125	XP_021060632.1
DNA helicase MCM9 isoform X1 [Mus caroli]	Mus caroli	19.7	19.7	0.85	127	100	1125	XP_021030004.1
potassium channel subfamily T member 1 isoform X17 [Mus musculus]	Mus musculus	19.7	19.7	1	127	85.71	1119	XP_030105523.1
DNA helicase MCM9 isoform X2 [Mus caroli]	Mus caroli	19.7	19.7	0.85	127	100	1060	XP_021030005.1
DNA helicase MCM9 isoform X2 [Mus pahari]	Mus pahari	19.7	19.7	0.85	127	100	921	XP_029397993.1
DNA helicase MCM9 isoform X1 [Mus musculus]	Mus musculus	19.7	19.7	0.85	127	100	779	XP_017169587.1
DNA helicase MCM9 isoform X2 [Mus musculus]	Mus musculus	19.7	19.7	0.85	127	100	760	XP_011241508.1
Mcm9 protein [Mus musculus]	Mus musculus	19.7	19.7	0.85	127	100	646	AAH62185.2
mCG113050, isoform CRA_c [Mus musculus]	Mus musculus	19.7	19.7	0.85	127	100	552	EDL05090.1
fumarate hydratase, mitochondrial [Mus pahari]	Mus pahari	19.7	19.7	1	127	85.71	507	XP_021053348.1
mCG59977, isoform CRA_b [Mus musculus]	Mus musculus	19.7	19.7	0.85	128	100	291	EDL23601.1
unnamed protein product [Mus musculus]	Mus musculus	19.7	19.7	0.85	128	100	234	BAE41344.1
mCG59977, isoform CRA_a [Mus musculus]	Mus musculus	19.7	19.7	0.85	128	100	222	EDL23600.1
uroporphyrinogen-III synthase isoform X2 [Mus caroli]	Mus caroli	19.7	19.7	1	128	85.71	220	XP_021023171.1
uroporphyrinogen-III synthase isoform 2 [Mus musculus]	Mus musculus	19.7	19.7	1	128	85.71	188	NP_001289015.1
unnamed protein product [Mus musculus]	Mus musculus	19.7	19.7	0.85	129	100	143	BAB27952.1
mCG147537 [Mus musculus]	Mus musculus	19.7	19.7	0.85	129	100	143	EDL15914.1
putative transmembrane protein INAFM1 [Mus pahari]	Mus pahari	19.7	19.7	1	129	85.71	128	XP_021075245.1
mCG148277 [Mus musculus]	Mus musculus	19.7	19.7	1	130	85.71	120	EDL36804.1
unconventional myosin-XVIIIb [Mus musculus]	Mus musculus	19.3	49	1	180	100	2605	NP_083177.2
unconventional myosin-XVIIIb [Mus pahari]	Mus pahari	19.3	49	1	180	100	2583	XP_029389673.1
unconventional myosin-XVIIIb [Mus caroli]	Mus caroli	19.3	49	1	180	100	2577	XP_029333696.1
mCG142072 [Mus musculus]	Mus musculus	19.3	34.8	1	181	100	702	EDL19961.1
unnamed protein product [Mus musculus]	Mus musculus	19.3	19.3	0.85	181	100	643	BAE27166.1
mKIAA1458 protein [Mus musculus]	Mus musculus	19.3	19.3	0.85	181	100	642	BAC98175.1
SLAIN motif-containing protein 2 isoform X1 [Mus caroli]	Mus caroli	19.3	19.3	0.85	181	100	607	XP_021018218.1
SLAIN motif-containing protein 2 isoform a [Mus musculus]	Mus musculus	19.3	19.3	0.85	181	100	607	NP_705795.2
SLAIN motif-containing protein 2 isoform X1 [Mus pahari]	Mus pahari	19.3	19.3	0.85	181	100	607	XP_021066279.1
SLAIN motif-containing protein 2 isoform X2 [Mus pahari]	Mus pahari	19.3	19.3	0.85	181	100	581	XP_021066280.1
SLAIN motif-containing protein 2 isoform X2 [Mus caroli]	Mus caroli	19.3	19.3	0.85	181	100	581	XP_021018216.1
SLAIN motif-containing protein 2 isoform b [Mus musculus]	Mus musculus	19.3	19.3	0.85	181	100	581	NP_001106894.1
chromatin assembly factor 1 subunit B [Mus pahari]	Mus pahari	19.3	19.3	1	181	85.71	572	XP_021065226.1
Slain2 protein [Mus musculus]	Mus musculus	19.3	19.3	0.85	181	100	410	AAH10836.1
nucleolar protein 7, isoform CRA_c [Mus musculus]	Mus musculus	19.3	19.3	0.85	182	100	258	EDL40994.1
nucleolar protein 7 [Mus musculus]	Mus musculus	19.3	19.3	0.85	182	100	254	NP_076043.2
nucleolar protein 7 [Mus caroli]	Mus caroli	19.3	19.3	0.85	182	100	254	XP_021035641.1
nucleolar protein 7 [Mus pahari]	Mus pahari	19.3	19.3	0.85	182	100	254	XP_021071116.1
nucleolar protein 7, isoform CRA_b [Mus musculus]	Mus musculus	19.3	19.3	0.85	182	100	243	EDL40993.1
meiotic recombination protein REC114 [Mus pahari]	Mus pahari	19.3	19.3	0.85	182	100	232	XP_029398955.1
unnamed protein product [Mus musculus]	Mus musculus	19.3	19.3	0.85	184	100	134	BAA95050.1
ATP-binding cassette sub-family A member 7 isoform X1 [Mus caroli]	Mus caroli	18.9	47.3	1	257	85.71	2185	XP_029338555.1
Abca7 protein [Mus musculus]	Mus musculus	18.9	47.3	1	257	85.71	2167	AAI50709.1
ATP-binding cassette sub-family A member 7 isoform X1 [Mus pahari]	Mus pahari	18.9	47.3	1	257	85.71	2167	XP_021059994.1
ATP-binding cassette sub-family A member 7 isoform X2 [Mus caroli]	Mus caroli	18.9	47.3	1	257	85.71	2167	XP_021029469.1
ATP-binding cassette sub-family A member 7 isoform 1 [Mus musculus]	Mus musculus	18.9	47.3	1	257	85.71	2167	NP_001334010.1
Abca7 protein [Mus musculus]	Mus musculus	18.9	47.3	1	257	85.71	2167	AAI45121.1
ATP-binding cassette sub-family A member 7 isoform 2 [Mus musculus]	Mus musculus	18.9	47.3	1	257	85.71	2159	NP_038878.1
ATP-binding cassette sub-family A member 7 isoform X3 [Mus caroli]	Mus caroli	18.9	47.3	1	257	85.71	2159	XP_029338556.1
ATP-binding cassette sub-family A member 7 isoform X2 [Mus pahari]	Mus pahari	18.9	47.3	1	257	85.71	2159	XP_021059995.1
ATP-binding cassette sub-family A member 7 isoform X3 [Mus pahari]	Mus pahari	18.9	47.3	1	257	85.71	2149	XP_029398279.1
ATP-binding cassette sub-family A member 7 isoform X4 [Mus caroli]	Mus caroli	18.9	47.3	1	257	85.71	2103	XP_029338557.1
ATP-binding cassette sub-family A member 7 isoform X1 [Mus musculus]	Mus musculus	18.9	47.3	1	257	85.71	1991	XP_017169447.1
laminin subunit alpha-4 [Mus pahari]	Mus pahari	18.9	34.8	1	257	85.71	1816	XP_021059949.1
laminin alpha 4 [Mus musculus]	Mus musculus	18.9	31.4	1	257	85.71	1816	AAC24725.1
laminin subunit alpha-4 [Mus caroli]	Mus caroli	18.9	34.8	1	257	85.71	1816	XP_021029464.1
laminin subunit alpha-4 precursor [Mus musculus]	Mus musculus	18.9	34.8	1	257	85.71	1816	NP_034811.2
Laminin alpha 4 [Mus musculus]	Mus musculus	18.9	34.8	1	257	85.71	1816	CAA70970.1
laminin alpha 4 chain [Mus musculus]	Mus musculus	18.9	34.8	1	257	85.71	1815	AAC52982.1
E3 ubiquitin-protein ligase HECW2 isoform X1 [Mus pahari]	Mus pahari	18.9	18.9	1	257	85.71	1577	XP_021053092.1
E3 ubiquitin-protein ligase HECW2 isoform X2 [Mus pahari]	Mus pahari	18.9	18.9	1	257	85.71	1446	XP_029394348.1
mCG17323 [Mus musculus]	Mus musculus	18.9	48.6	1	257	85.71	1411	EDL22053.1
insulin receptor substrate 2 isoform X1 [Mus pahari]	Mus pahari	18.9	48.6	1	257	85.71	1364	XP_029387614.1
insulin receptor substrate 2 isoform X2 [Mus pahari]	Mus pahari	18.9	48.6	1	257	85.71	1325	XP_021075109.1
insulin receptor substrate 2 [Mus caroli]	Mus caroli	18.9	35.6	1	257	85.71	1324	XP_021026522.1
IRS-2, 4PS=insulin and cytokine signalling protein [mice, myeloid progenitor cells, Peptide, 1321 aa] [Mus sp.]	Mus sp.	18.9	48.6	1	257	85.71	1321	AAB35237.1
insulin receptor substrate 2 [Mus musculus]	Mus musculus	18.9	48.6	1	257	85.71	1321	NP_001074681.1
unnamed protein product [Mus musculus]	Mus musculus	18.9	48.6	1	257	85.71	1261	BAE33160.1
Lama4 protein [Mus musculus]	Mus musculus	18.9	18.9	1	257	85.71	1254	AAH08533.1
leucine-rich repeat flightless-interacting protein 1 isoform X1 [Mus pahari]	Mus pahari	18.9	18.9	1	257	85.71	1023	XP_029395171.1
leucine-rich repeat flightless-interacting protein 1 isoform X2 [Mus pahari]	Mus pahari	18.9	18.9	1	257	85.71	1013	XP_029395173.1
leucine-rich repeat flightless-interacting protein 1 isoform X3 [Mus pahari]	Mus pahari	18.9	18.9	1	257	85.71	1008	XP_029395174.1
leucine-rich repeat flightless-interacting protein 1 isoform X4 [Mus pahari]	Mus pahari	18.9	18.9	1	257	85.71	1001	XP_029395175.1
leucine-rich repeat flightless-interacting protein 1 isoform X5 [Mus pahari]	Mus pahari	18.9	18.9	1	257	85.71	999	XP_029395176.1
leucine-rich repeat flightless-interacting protein 1 isoform X7 [Mus pahari]	Mus pahari	18.9	18.9	1	257	85.71	961	XP_029395178.1
leucine-rich repeat flightless-interacting protein 1 isoform X9 [Mus pahari]	Mus pahari	18.9	18.9	1	257	85.71	937	XP_029395180.1
phosphofurin acidic cluster sorting protein 2 isoform X1 [Mus musculus]	Mus musculus	18.9	46.5	1	257	85.71	916	XP_006515832.1
phosphofurin acidic cluster sorting protein 2 isoform X2 [Mus musculus]	Mus musculus	18.9	46.5	1	257	85.71	914	XP_006515833.1
phosphofurin acidic cluster sorting protein 2 isoform X3 [Mus musculus]	Mus musculus	18.9	46.5	1	257	85.71	911	XP_036013261.1
phosphofurin acidic cluster sorting protein 2 isoform X4 [Mus musculus]	Mus musculus	18.9	46.5	1	257	85.71	908	XP_006515834.1
phosphofurin acidic cluster sorting protein 2 isoform X5 [Mus musculus]	Mus musculus	18.9	46.5	1	257	85.71	906	XP_030102537.1
phosphofurin acidic cluster sorting protein 2 isoform X1 [Mus pahari]	Mus pahari	18.9	46.5	1	257	85.71	905	XP_021057484.1
phosphofurin acidic cluster sorting protein 2 isoform X6 [Mus musculus]	Mus musculus	18.9	46.5	1	257	85.71	905	XP_006515835.1
phosphofurin acidic cluster sorting protein 2 isoform X7 [Mus musculus]	Mus musculus	18.9	46.5	1	257	85.71	905	XP_006515836.1
phosphofurin acidic cluster sorting protein 2 isoform X1 [Mus caroli]	Mus caroli	18.9	46.5	1	257	85.71	905	XP_029340393.1
